# Supplementary material for: Parameter Optimization of Ultrasonic–Microwave Synergistic Extraction of Taxanes from Taxus cuspidata Needles
Source: Molecules. 2023 Nov 24;28(23):7746. doi: 10.3390/molecules28237746 (PMC10708025; doi:10.3390/molecules28237746)
Supplement: Supplementary file 1 [file molecules-28-07746-s001.zip]

Archive with 1 entries (1 files):
- molecules-2692905-supplementary.pdf
